# Supplementary material for: Effect Biomarkers of the Widespread Antimicrobial Triclosan in a Marine Model Diatom
Source: Antioxidants (Basel). 2022 Jul 25;11(8):1442. doi: 10.3390/antiox11081442 (PMC9330214; doi:10.3390/antiox11081442)
Supplement: Supplementary file 1 [file antioxidants-11-01442-s001.zip]

Archive with 1 entries (1 files):
- antioxidants-1831047-supplementary.pdf
